# Supplementary material for: Preliminary exploration of the biomechanical properties of three novel cervical porous fusion cages using a finite element study
Source: BMC Musculoskelet Disord. 2023 Nov 10;24:876. doi: 10.1186/s12891-023-06999-2 (PMC10636970; doi:10.1186/s12891-023-06999-2)
Supplement: Supplementary file 1 — Additional file 1. [file 12891_2023_6999_MOESM1_ESM.zip]

Archive with 5 entries (5 files):
- Cartogram for fig 7.xlsx
- Cartogram for fig 8.xlsx
- Cartogram for fig 9 and fig 10.xlsx
- Data for fig 9 and fig10.xlsx
- Cartogram for fig 6.xlsx
