# Supplementary material for: Preliminary exploration of the biomechanical properties of three novel cervical porous fusion cages using a finite element study
Source: BMC Musculoskelet Disord. 2023 Nov 10;24:876. doi: 10.1186/s12891-023-06999-2 (PMC10636970; doi:10.1186/s12891-023-06999-2)
Supplement: Supplementary file 1 — Additional file 1. [file 12891_2023_6999_MOESM1_ESM.zip › Cartogram for fig 7.xlsx]

## Sheet: Sheet1
	Extension
		Intact model	High density cage group	Gyriod lattice cage group	Schawarz lattice cage group	BCC lattice cage group
	C3/4	32.3227	111.43	80.9394	86.6402	94.9384
	C4/5	36.1364	1.96166	0.661192	1.09538	1.49969
	C5/6	66.7731	48.0818	29.7289	21.697	24.7395
	C6/7	16.6278	17.7221	23.0507	20.8155	20.6335
