# Supplementary material for: Preliminary exploration of the biomechanical properties of three novel cervical porous fusion cages using a finite element study
Source: BMC Musculoskelet Disord. 2023 Nov 10;24:876. doi: 10.1186/s12891-023-06999-2 (PMC10636970; doi:10.1186/s12891-023-06999-2)
Supplement: Supplementary file 1 — Additional file 1. [file 12891_2023_6999_MOESM1_ESM.zip › Cartogram for fig 8.xlsx]

## Sheet: Sheet1
	Flexion
		Intact model	High density cage group	Gyriod lattice cage group	Schwarz lattice cage group	BCC lattice cage group
	C3/4	0.3786	1.296	0.8724	1.408	1.381
	C5/6	0.9163	1.14	2.888	1.972	1.85
	C6/7	0.3318	2.268	2.132	1.233	0.4047
	Extension
		Intact model	High density cage group	Gyriod lattice cage group	Schwarz lattice cage group	BCC lattice cage group
	C3/4	0.405	1.89	1.479	1.995	1.764
	C5/6	0.6581	1.572	1.669	2.082	2.733
	C6/7	0.3657	0.9063	0.514	0.5405	0.544
	Bending-left
		Intact model	High density cage group	Gyriod lattice cage group	Schwarz lattice cage group	BCC lattice cage group
	C3/4	0.6479	0.7248	1.545	1.485	1.086
	C5/6	0.5351	2.362	0.7734	1.719	1.556
	C6/7	0.3344	0.4159	0.3386	0.41	0.5562
	Rotation-left
		Intact model	High density cage group	Gyriod lattice cage group	Schwarz lattice cage group	BCC lattice cage group
	C3/4	0.4456	1.145	1.566	0.9962	1.562
	C5/6	0.8532	0.7754	1.566	4.329	1.47
	C6/7	0.4302	0.4062	1.336	0.5129	0.3824
