# Supplementary material for: Preliminary exploration of the biomechanical properties of three novel cervical porous fusion cages using a finite element study
Source: BMC Musculoskelet Disord. 2023 Nov 10;24:876. doi: 10.1186/s12891-023-06999-2 (PMC10636970; doi:10.1186/s12891-023-06999-2)
Supplement: Supplementary file 1 — Additional file 1. [file 12891_2023_6999_MOESM1_ESM.zip › Cartogram for fig 9 and fig 10.xlsx]

## Sheet: Sheet1
															HDCG	GLCG	SLCG	BLCG
														Average	High density cage group	Gyroid lattice cage group	Schawarz lattice cage group	Polygon lattice cage group
														Flexion	19.01	28.96	33.3	24.26
														Extension	23.82	39.36	39.92	36.49
														Lateral bending	11.74	34.62	30.44	26.43
														Axial rotation	19.15	29.3	37.27	29.81
														STD error	High density cage group	Gyroid lattice cage group	Schawarz lattice cage group	Polygon lattice cage group
														Flexion	0.37	1.22	1.41	0.86
														Extension	0.43	1.38	1.64	1.2
	Average	HDCG	GLCG	SLCG	BLCG									Lateral bending	0.18	1.55	0.95	0.8
		Flexion												Axial rotation	0.34	0.73	1.15	0.7
		High density cage group	Gyroid lattice cage group	Schawarz lattice cage group	BCC lattice cage group
	C4 cortical bone	1.87	8.07	11.66	11.12
	C5 cortical bone	3.25	7.34	10.28	9.57
		Extension
		High density cage group	Gyroid lattice cage group	Schawarz lattice cage group	Polygon lattice cage group
	C4 cortical bone	1.09	4.3	6.86	6.17
	C5 cortical bone	2.05	4.98	7.09	8.27
		Lateral bending
		High density cage group	Gyroid lattice cage group	Schawarz lattice cage group	Polygon lattice cage group
	C4 cortical bone	1.2	7.42	6.31	9.01
	C5 cortical bone	1.61	7.72	8.18	11.01
		Axial rotation
		High density cage group	Gyroid lattice cage group	Schawarz lattice cage group	Polygon lattice cage group
	C4 cortical bone	3.61	4.74	5.28	5.95
	C5 cortical bone	3.76	4.57	5.07	4.74
	STD error	HDCG	GLCG	SLCG	BLCG
		Flexion
		High density cage group	Gyroid lattice cage group	Schawarz lattice cage group	Polygon lattice cage group
	C4 cortical bone	0.07	0.33	0.44	0.38
	C5 cortical bone	0.13	0.2	0.42	0.37
		Extension
		High density cage group	Gyroid lattice cage group	Schawarz lattice cage group	Polygon lattice cage group
	C4 cortical bone	0.02	0.14	0.21	0.22
	C5 cortical bone	0.06	0.12	0.17	0.28
		Lateral bending
		High density cage group	Gyroid lattice cage group	Schawarz lattice cage group	Polygon lattice cage group
	C4 cortical bone	0.04	0.34	0.22	0.33
	C5 cortical bone	0.04	0.22	0.19	0.39
		Axial rotation
		High density cage group	Gyroid lattice cage group	Schawarz lattice cage group	Polygon lattice cage group
	C4 cortical bone	0.1	0.11	0.13	0.14
	C5 cortical bone	0.1	0.14	0.18	0.13
