# Supplementary material for: Preliminary exploration of the biomechanical properties of three novel cervical porous fusion cages using a finite element study
Source: BMC Musculoskelet Disord. 2023 Nov 10;24:876. doi: 10.1186/s12891-023-06999-2 (PMC10636970; doi:10.1186/s12891-023-06999-2)
Supplement: Supplementary file 1 — Additional file 1. [file 12891_2023_6999_MOESM1_ESM.zip › Data for fig 9 and fig10.xlsx]

## Sheet: Sheet1
	High density cage group													Gyroid lattice cage group													Schwarz lattice cage group													BCC lattice cage group
	Flexion(MPa)			Extension(MPa)			Lateral bending(MPa)			Axial rotation(MPa)				Flexion(MPa)			Extension(MPa)			Lateral bending(MPa)			Axial rotation(MPa)				Flexion(MPa)			Extension(MPa)			Lateral bending(MPa)			Axial rotation(MPa)				Flexion(MPa)			Extension(MPa)			Lateral bending(MPa)			Axial rotation(MPa)
	C4	C5	Cage	C4	C5	Cage	C4	C5	Cage	C4	C5	Cage		C4	C5	Cage	C4	C5	Cage	C4	C5	Cage	C4	C5	Cage		C4	C5	Cage	C4	C5	Cage	C4	C5	Cage	C4	C5	Cage		C4	C5	Cage	C4	C5	Cage	C4	C5	Cage	C4
	3.6	3.8	12.7	1.9	2.6	32.9	3.2	0.8	10	5.7	6.8	24		1.8	4.5	13.6	2.2	6.6	18.1	2.7	3.3	24.7	5.2	5.9	15.1		3.9	6.7	13.3	4	5.4	16.5	2	5.2	8.3	6.3	5.2	14.4		4.2	4.9	14.7	3.7	4.1	24.7	6.2	2.2	16.2	5.8
	2	4	6.6	1.5	2	27.7	1.4	0.5	13.6	5.1	5.4	19.7		2.5	3.8	17.1	1.6	3.9	13.6	1.7	2.4	17.9	4.7	5	19.3		3.9	4.8	19	1.5	5.5	14.6	1.8	3.9	25.7	5.5	4.7	18.2		2.6	5.6	24.6	1.6	3	27.4	3	1.5	24.2	5.4
	2.4	4.2	21	1.5	1.4	11.7	1.3	1.1	17.1	4.2	6.1	21.9		2.4	3.9	12	1.5	4.3	20.8	1	3	11.2	4	4.8	11.4		2.5	6.7	7.9	1.8	5.4	23.2	1.1	4.8	13.6	5	5.3	10.8		2.8	4.4	7.4	1.1	4.4	22.1	2.8	2.1	14.6	5
	1.7	4.5	16	1.3	1.8	19.9	1.2	2.2	12.3	4	5	21.2		2.3	3.8	11.5	3.1	3.5	31.5	1.5	2.7	6.6	4.2	4.7	25.8		3.3	7.2	7.2	2.6	5.3	11.5	1.7	4.8	8	5	5	37.9		4.7	4.2	13.3	1.5	4.4	18.5	1.5	7.7	19	5.1
	2.6	4.5	13.6	0.6	3.2	20.6	1.1	3.2	11.9	6.3	5.8	11.8		4	4.2	14.2	3	3.3	18.1	2.1	5	5.6	6.2	5.2	20.5		5	5.4	17.6	3.7	4.4	19.8	4.1	4.6	10.2	6	5.2	31.8		4.3	4.2	10.3	2.3	5.5	16.3	2.2	4.5	16.6	7
	1	2.1	17.1	1.1	1	23.9	0.1	1.1	16.3	3.4	3.4	27		15.9	18.1	12.5	4.2	3.5	33.5	6.7	5.2	5.7	3.1	4.3	22.3		8.9	7.7	22.2	4.3	10.4	15.4	5.3	6.2	26.7	4.3	3.6	18.2		12.5	7.9	21.4	10.8	6.3	23.9	5.4	7.2	15.5	8.8
	0.8	1	11.6	0.5	1	16.3	0.9	1.1	8.1	1.3	1.9	34.4		3.8	7.2	28	5.3	3.9	35.9	6.2	6.2	13.5	3.1	1.8	38.3		6.7	5.6	30.6	5.4	4	12.8	6	6.4	33.4	2.9	1.1	45.9		7.4	8.4	9.7	5.3	14.3	15.2	7.8	8.7	40.3	3.9
	1	1.6	15.1	0.6	2	18.8	0.7	0.1	9.9	1.8	2	32.4		3.3	5.1	16.3	7.7	5	41.4	3.7	5.8	22.8	2.3	3.8	26.1		6.2	6.3	33.2	8.4	6	7.6	3.7	7.9	12.5	2.8	1.7	50		11.7	7.4	18	2.9	5.9	41.3	3.9	9.5	15.6	2.7
	0.1	1.2	20.9	1.1	1.6	23.1	1.3	1	6.5	1.9	2.6	11.8		9.9	4.2	18.7	4.2	3.6	10.7	7.1	8.9	32.6	3.5	3.5	15.8		10	5.5	13.7	3.1	4.2	39.9	4.1	10	20.8	4.4	2.3	22.7		4.1	10.4	20.1	4.9	4	33.6	13.2	10.4	13.8	2.1
	0.1	0.9	21.3	1	1.4	11.4	0.1	1.2	10.5	3.2	2.2	18.4		5.8	7.7	27	4.1	3	37.3	2.7	8.5	37.6	6.8	1.7	20.9		11.8	3.9	32.1	6.2	15.4	23.4	4.2	9.4	16.9	3.5	2.2	29.7		11.3	8.2	19.2	3.9	5.2	23.1	3.5	7	9.4	2.9
	0.1	0.1	19.6	1.2	1.5	14.4	1.8	1.6	9.8	3	3.7	11.1		8.1	12.9	25.5	4.8	2.5	39.5	9.9	6.9	22.7	4.1	2.9	17		12.2	9.2	35.1	14.8	4.1	11.6	15.6	4.6	19.1	4.2	3.1	22.2		17.9	4.2	18.1	4.4	4.9	9.6	6.8	6	16.1	4.9
	0.9	1.2	18.4	0.7	1.8	28.6	1	1.3	13.8	2.7	1.8	18.3		8.2	4.1	19.1	5	3.5	20.9	3.9	7.1	24.8	2.7	2.5	26.4		9.3	5.5	15.5	5.4	6	41.9	9.5	6.6	47.7	4.3	1.6	49.8		12.2	9.1	15.7	4.6	14.6	24	9.1	15.7	25.5	3.1
	0.9	1.1	12.4	0.9	0.9	26.7	1.3	1.4	10.8	0.2	2.4	21.3		4.1	9.1	26	5.2	5.3	25.7	3	15.3	30.6	2.3	2.1	33.3		12.5	7.5	19.2	4.1	4.2	14.4	5.3	8.4	41.7	2.6	1.8	56		5.2	5.8	10.3	6.5	6.4	19	3.1	6.5	12.1	11.3
	0.8	1.9	20.1	1.7	0.6	29.8	1.5	2	6.4	2.7	1.7	19.6		12	7.6	29.2	1.9	2.7	33.9	8.5	6.2	20.8	1.6	2.6	24.2		5.5	9.9	39	5.3	12.7	103.9	8.1	6.6	30.2	2.1	3.1	55.3		6.1	6	21.6	6	6	21.2	11.5	16.8	42.8	7.7
	1.2	1.5	41.3	0.9	1.5	42.4	2	1.4	19.5	0.2	1.6	24.7		3.3	6.2	25.2	2.4	10	11.1	3.5	5.1	18.4	3.3	1.9	12.7		4.5	8.5	14.4	3.9	2.9	26.4	4.2	5.4	18.3	1.3	2.5	13.7		12.1	4.6	30.5	5.5	5.3	27.1	4	6	18.6	8.3
	3.9	3.9	23.7	0.8	5.4	34.3	1.1	2.3	11	5.2	8.8	9.7		3.9	6.4	25.1	4.7	1.9	64.5	6.2	9.1	52.5	6.8	13.5	47.6		21.7	9	61.8	12.5	9.7	56.2	14.4	11.6	50.8	11.3	6.9	20.6		14.7	20.3	26.5	10.8	16.3	77.6	15.8	7.6	36.7	9.5
	3.5	5.3	33.1	1	3.4	35.8	0.1	1.4	11.4	4.7	3.6	14.7		8.3	16.1	94.1	3.1	7.8	65.2	13.7	14.5	23.9	5.1	3.3	48.3		21.5	19.6	91.1	12.9	8.2	89.3	9.6	17.1	63.2	7.5	7.9	9.6		8.3	12.9	60.2	14.9	9.6	54.5	23.2	26.7	31.6	12.9
	3.6	11.5	21.4	0.8	3.3	28.3	1.3	2.1	10.8	4	2.8	18.2		28.8	5.1	104.4	7.8	10.8	69	14.8	16.1	58	10	8.1	36		17	16.4	121.3	7.4	5.8	112	8.6	15.2	79.3	10.4	12.9	63.1		24.5	10.2	58.9	17.2	5.5	56.9	17.4	24.7	22.9	4.7
	3.6	7.1	14.1	1	2.5	13.1	0.1	2.9	11	3.9	2.2	11.4		15.6	11.6	27.7	2.9	6.7	56.4	14.9	15.3	98.4	6.5	3.9	34.3		14.7	41.1	24.4	10.4	9.1	49.1	15.3	11.8	30.5	7.7	9.1	99.2		25.6	5.8	30	6.1	25.4	98.6	20.8	25.9	50	5.8
	3.3	3.74	17.5	1.8	1.2	15.7	0.6	2.1	8.2	4	3.7	17.2		14.2	6.6	31.1	2.1	7.2	130.9	30.2	10.4	121.4	8.5	5.5	58.4		29.8	20.6	30.8	12	6.3	64.6	4.7	12.7	33.2	9.3	6.3	64.3		27.6	24.2	67.2	11.3	11.8	63.8	11.1	17.4	39	3.8
	2.1	3.1	21.8	1	2.9	24.9	3.2	3	17.6	8.4	5.4	13.4		11.2	6	29.9	13.6	5.6	48.5	11.8	5.2	77.3	5.5	9	61.7		33.9	8.7	50	14.3	13.8	84.3	3.3	8.5	49.2	4.5	14.9	49.3		13.7	32.2	11.7	3	10.7	67.9	16.9	17.2	74.5	4.3
Average	1.86667	3.24952	19.0143	1.09048	2.04762	23.8238	1.20476	1.60952	11.7381	3.61429	3.75714	19.1524	Average	8.06667	7.34286	28.9619	4.30476	4.98095	39.3571	7.41905	7.72381	34.619	4.7381	4.57143	29.3048	Average	11.6571	10.2762	33.3048	6.85714	7.08571	39.9238	6.31429	8.17619	30.4429	5.28095	5.06667	37.2714	Average	11.119	9.56667	24.2571	6.10952	8.26667	36.4905	9.00952	11.0143	26.4286	5.95238
STDEVP	1.27703	2.53668	7.30827	0.389022	1.09745	8.34654	0.838636	0.795765	3.44044	1.93225	1.94754	6.62618	STDEVP	6.43046	3.99185	23.7213	2.70229	2.3591	26.8483	6.69702	4.21922	30.1576	2.09999	2.75234	14.2167	STDEVP	8.55857	8.2138	27.4846	4.15848	3.41346	32.0945	4.30175	3.61609	18.6006	2.61636	3.58281	22.3866	STDEVP	7.36424	7.17504	16.728	4.31453	5.39368	23.4119	6.43087	7.59544	15.5705	2.81435
STD error	0.0654281	0.129966	0.374437	0.0199314	0.0562276	0.427633	0.0429673	0.0407708	0.17627	0.0989986	0.0997819	0.339491	STD error	0.329463	0.204521	1.21535	0.138451	0.120868	1.37557	0.34312	0.216171	1.54512	0.107593	0.141015	0.728389	STD error	0.438496	0.420832	1.40817	0.213059	0.174888	1.64436	0.220399	0.185269	0.952997	0.134049	0.183564	1.14697	STD error	0.377305	0.367612	0.857054	0.221054	0.276344	1.19951	0.329484	0.389151	0.797749	0.144193
[truncated: 2 more columns]
