# Supplementary material for: Preliminary exploration of the biomechanical properties of three novel cervical porous fusion cages using a finite element study
Source: BMC Musculoskelet Disord. 2023 Nov 10;24:876. doi: 10.1186/s12891-023-06999-2 (PMC10636970; doi:10.1186/s12891-023-06999-2)
Supplement: Supplementary file 1 — Additional file 1. [file 12891_2023_6999_MOESM1_ESM.zip › Cartogram for fig 6.xlsx]

## Sheet: Sheet1
	Extension(graph1)
																		Average	SD	average	SD
		Present study			Lee et al			Cai et al			Panjabi et al			Liu et al				Panjabi et al		Panjabi et al				Present study	Lee et al	Cai et al	Panjabi et al	Liu et al
	C3/4	7.12	7.12	7.12	3.76	3.76	3.76	3.2	3.2	3.2	5.50728	3.39671	1.28613	5.98559	4.36957	2.72105		3.39671	2.11058	4.36957	1.6323		C3/4	5.56	3.76	3.2	3.39671	4.36957
	C4/5	7.39	7.39	7.39	3.45	3.45	3.45	2.95	2.95	2.95	6.69608	4.76661	2.8859	6.05292	4.88038	3.71016		4.76661	1.90514	4.88038	1.17138		C4/5	5.98	3.45	2.95	4.76661	4.88038
	C5/6	7.37	7.37	7.37	4.45	4.45	4.45	4.02	4.02	4.02	7.20689	4.35332	1.59959	5.80448	4.78286	3.79375		4.35332	2.8038	4.78286	1.00541		C5/6	5.79	4.45	4.02	4.35332	4.78286
	C6/7	7.01	7.01	7.01	5.41	5.41	5.41	3.36	3.36	3.36	5.27742	3.38046	1.48349	5.26117	3.74267	2.27525		3.38046	1.89697	3.74267	1.49303		C6/7	5.02	5.41	3.36	3.38046	3.74267
	Flexion(graph2)																						Flexion(graph2)
																		Average	SD	average	SD
		Present study			Lee et al			Cai et al			Panjabi et al			Liu et al				Panjabi et al		Panjabi et al				Present study	Lee et al	Cai et al	Panjabi et al	Liu et al
	C3/4	8.17	8.17	8.17	4.23723	4.23723	4.23723	5.26717	5.26717	5.26717	7.1755	4.27371	1.39156	6.74613	5.24752	3.71243		4.27371	2.89198	5.24752	1.51689		C3/4	6.98	4.23723	5.26717	4.27371	5.24752
	C4/5	8.25	8.25	8.25	4.1811	4.1811	4.1811	4.34948	4.34948	4.34948	8.3177	5.30365	2.30925	7.00712	5.77231	4.61047		5.30365	3.00423	5.77231	1.19851		C4/5	7.56	4.1811	4.34948	5.30365	5.77231
	C5/6	8.22	8.22	8.22	3.54405	3.54405	3.54405	4.46174	4.46174	4.46174	8.09319	5.45239	2.88736	6.80225	5.8088	4.85463		5.45239	2.60301	5.8088	0.973876		C5/6	7.43	3.54405	4.46174	5.45239	5.8088
	C6/7	7.76	7.76	7.76	4.29335	4.29335	4.29335	4.19794	4.19794	4.19794	5.77231	3.65631	1.57678	6.05295	4.44209	2.81439		3.65631	2.09779	4.44209	1.61929		C6/7	6.99	4.29335	4.19794	3.65631	4.44209
	Axial rotation(graph3)																						Axial rotation(graph3)
																		Average	SD	average	SD
		Present study			Lee et al			Cai et al			Panjabi et al			Liu et al				Panjabi et al		Panjabi et al				Present study	Lee et al	Cai et al	Panjabi et al	Liu et al
	C3/4	2.88	2.88	2.88	4.91575	4.91575	4.91575	2.91388	2.91388	2.91388	3.14063	2.55006	1.95778	3.00187	2.57375	2.15916		2.55006	0.591425	2.57375	0.421373		C3/4	2.88	4.91575	2.91388	2.55006	2.57375
	C4/5	2.92	2.92	2.92	5.17974	5.17974	5.17974	3.07802	3.07802	3.07802	4.03412	3.40462	2.75143	3.9715	3.55522	3.22863		3.40462	0.641381	3.55522	0.372336		C4/5	2.92	5.17974	3.07802	3.40462	3.55522
	C5/6	2.8	2.8	2.8	4.09673	4.09673	4.09673	2.97649	2.97649	2.97649	2.99003	2.48575	2.0204	3.71937	2.97649	2.27253		2.48575	0.484945	2.97649	0.723507		C5/6	2.8	4.09673	2.97649	2.48575	2.97649
	C6/7	2.76	2.76	2.76	4.33702	4.33702	4.33702	2.63805	2.63805	2.63805	1.84441	1.4552	1.05246	2.78866	1.94594	1.1523		1.4552	0.395994	1.94594	0.818303		C6/7	2.76	4.33702	2.63805	1.4552	1.94594
	Lateral bending(graph4)																						Lateral bending(graph4)
																		Average	SD	average	SD
		Present study			Lee et al			Cai et al			Panjabi et al			Liu et al				Panjabi et al		Panjabi et al				Present study	Lee et al	Cai et al	Panjabi et al	Liu et al
	C3/4	4.07	4.07	4.07	2.98762	2.98762	2.98762	2.34908	2.34908	2.34908	5.43611	4.48504	3.53398	6.69745	5.02915	3.42381		4.48504	0.951065	5.02915	1.63692		C3/4	4.07	2.98762	2.34908	4.48504	5.02915
	C4/5	4.3	4.3	4.3	2.27039	2.27039	2.27039	1.96011	1.96011	1.96011	5.48333	4.64018	3.81503	6.277	5.06063	3.8465		4.64018	0.834166	5.06063	1.21525		C4/5	4.3	2.27039	1.96011	4.64018	5.06063
	C5/6	4.12	4.12	4.12	1.98934	1.98934	1.98934	1.89716	1.89716	1.89716	3.9859	3.20572	2.48848	4.60871	3.68912	2.80101		3.20572	0.74893	3.68912	0.903896		C5/6	4.12	1.98934	1.89716	3.20572	3.68912
	C6/7	3.97	3.97	3.97	2.28613	2.28613	2.28613	3.08205	3.08205	3.08205	3.43955	2.6751	1.94437	3.00336	2.38056	1.75551		2.6751	0.747653	2.38056	0.623925		C6/7	3.97	2.28613	3.08205	2.6751	2.38056
